# Supplementary material for: Clinical challenges following early detection of ataxia telangiectasia through SCID newborn screening
Source: J Hum Immun. 2025 Sep 17;1(4):e20250052. doi: 10.70962/jhi.20250052 (PMC13177395; doi:10.70962/jhi.20250052)
Supplement: Table S1 — shows T-cell subset peripheral blood counts of HIGM-AT patients, Classic AT and 5 healthy controls (plotted in Fig. 1). [file jhi_20250052_tables1.xlsx]

## Sheet: Cell counts Suppl F1
ID Number	Reference	CD3 Tcells	CD4 Tcells	CD8 Tcells	CD4 Naïve Tcells	CD8 Naïve Tcells	All cell counts in cells/microliter
HIGM-AT
1	Noordzij 2009		400	500
2	Noordzij 2009		1100	200
3	Noordzij 2009		200	400
4	Noordzij 2009		1500	2200
5	Noordzij 2009		300	300
6	Doshi 2016		779	517
7	Weitering 2023	292	171	44
8	Mohammedinejad 2015	1250	825	375
9	Mohammedinejad 2015	1150	1058	391
10	Mohammedinejad 2015	1560	754	650
11	Mohammedinejad 2015	1935	559	1075
12	Szczawinska-Poplonyk 2022	1837	895	1069	119	277
13	Szczawinska-Poplonyk 2022	415	216	91	16	16
14	Szczawinska-Poplonyk 2022	337	132	168	3	5
15	Szczawinska-Poplonyk 2022	1256	578	428	46	159
16	Szczawinska-Poplonyk 2022	622	390	140	44	11
17	Szczawinska-Poplonyk 2022	264	176	65	1	27
ID Number	Reference	CD3 Tcells	CD4 Tcells	CD8 Tcells	CD4 Naïve Tcells	CD8 Naïve Tcells	All cell counts in cells/microliter
Non-HIGM-AT
1	Driessen 2013	1000
2	Driessen 2013	630
3	Driessen 2013	290
4	Driessen 2013	2340
5	Driessen 2013	640
6	Driessen 2013	350
7	Driessen 2013	760
8	Driessen 2013	1001
9	Weitering 2021	1200	1026.83	151.77	8.1	15.06
10	Weitering 2021	810	553.76	169.43	140.65	9.81
11	Weitering 2021	1280	548.22	389.83	60.3	64.71
12	Weitering 2021	1300	872.44	276.06	118.65	36.72
13	Weitering 2021	2710	591.72	1523.49	112.43	13.04
Controls
HC1	Weitering 2021	1550	1081.63	399.6	852.32	173.43
HC2	Weitering 2021	1883	862.3	498.12	538.94	236.11
HC3	Weitering 2021	1521	906.32	491.63	559.2	305.8
HC4	Weitering 2021	843	577.41	235.76	427.86	152.77
HC5	Weitering 2021	1090.83	530.57	532.73	251.49	36.07
